# Supplementary material for: Seasonal variation in reversal learning reveals greater female cognitive flexibility in African striped mice
Source: Sci Rep. 2021 Oct 8;11:20061. doi: 10.1038/s41598-021-99619-9 (PMC8501043; doi:10.1038/s41598-021-99619-9)
Supplement: Supplementary file 3 — Supplementary Information 2. [file 41598_2021_99619_MOESM3_ESM.xlsx]

## Sheet: data
ID	season	sex	grpID	grp size	age	weight	length	nb3	lat1	lat2	lat3	SL_TTC	RL_TTC	SL_mean	RL_mean	SL_%	RL_%
F8584	summer	F	138	10	7.5	36.9	NA	3	34	9	3	21	13	5.28571	4.07692	71.4286	76.9231
F8636	summer	F	120	22	6.5	50.2	113	3	14	15	8	12	12	2.25	4.16667	100	83.3333
F8640	summer	F	120	22	5.5	45.7	104	3	24	2	8	20	20	4.35	5.95	70	70
F8648	summer	F	101	17	5.5	48.4	NA	3	50	2	7	NA	NA	NA	NA	NA	NA
F8650	summer	F	139	30	NA	45.1	NA	3	71	6	14	12	16	5.07692	7.82353	91.6667	62.5
F8744	summer	F	140	30	4.5	39.4	NA	3	13	2	NA	NA	NA	NA	NA	NA	NA
F8748	summer	F	140	30	4.5	36.5	105	3	26	4	3	12	12	2.66667	3.83333	91.6667	83.3333
F8882	summer	F	145	9	4.5	39.3	NA	3	154	48	6	12	14	6.83333	13	100	78.5714
F8890	summer	F	141	11	4.5	40.1	105	3	62	18	NA	NA	NA	NA	NA	NA	NA
F8896	summer	F	141	11	3.5	42.5	NA	3	34	11	10	12	14	7.58333	5.5	83.3333	71.4286
F8898	summer	F	45	9	3.5	33.9	100	3	109	14	8	23	NA	10.8333	NA	34.7826	NA
F8912	summer	F	145	8	3	28.2	90	3	32	9	12	12	14	2.91667	3	91.6667	71.4286
F8916	summer	F	101	16	5	37.4	102	3	24	9	10	12	13	4.58333	3.92857	100	76.9231
F8918	summer	F	140	30	NA	37.1	100	3	30	12	8	18	14	4.44444	4.78571	66.6667	78.5714
F8926	summer	F	146	5	4	34.6	105	3	70	3	2	13	13	3.08333	3.38462	76.9231	76.9231
F8936	summer	F	140	30	3	33.2	102	3	14	2	13	12	12	3.58333	2.41667	83.3333	83.3333
F8938	summer	F	140	30	5	32.8	100	3	29	23	3	12	12	2.64286	1.57143	91.6667	83.3333
F8950	summer	F	139	30	NA	35.4	106	3	3	8	1	12	15	5.75	4.41667	91.6667	73.3333
F8954	summer	F	142	5	6	42.9	108	3	22	10	7	14	13	9.28571	6.53846	78.5714	76.9231
F8960	summer	F	143	10	4.5	39.7	100	3	38	17	24	12	12	7.38462	6.07143	91.6667	91.6667
F8982	summer	F	143	10	3	30.2	98	3	6	5	5	12	NA	1.91667	NA	100	NA
F8992	summer	F	144	2	2.5	31.6	95	3	61	22	30	23	12	7.17391	5.25	69.5652	83.3333
F8994	summer	F	101	17	4	41	104	3	20	23	40	12	14	6.07143	10.2667	100	71.4286
F9160	summer	F	120	22	NA	40.8	NA	3	88	18	15	15	12	3.33333	2.69231	73.3333	91.6667
F9168	summer	F	145	4	NA	26	95	3	23	6	35	12	12	6.46154	15	83.3333	83.3333
F9172	summer	F	139	30	NA	42.7	106	3	30	14	8	12	16	4.38462	2.94118	100	62.5
F9323	summer	F	122	NA	5	36.7	102	3	12	8	6	12	13	4.08333	3.15385	100	76.9231
M8899	summer	M	101	17	5.5	57.6	120	3	74	6	3	NA	NA	NA	NA	NA	NA
M8933	summer	M	101	18	6.5	55.3	115	3	82	20	NA	NA	NA	NA	NA	NA	NA
M8943	summer	M	101	17	5.5	48.3	110	3	57	8	4	12	12	8.41667	6.41667	83.3333	83.3333
M8945	summer	M	101	17	5	62.9	118	3	37	13	6	12	12	5.25	3.83333	83.3333	83.3333
M9117	summer	M	138	10	6.5	NA	NA	3	30	NA	NA	NA	NA	NA	NA	NA	NA
M9123	summer	M	141	11	4.5	49.8	110	3	58	17	NA	NA	NA	NA	NA	NA	NA
M9131	summer	M	R	1	5.5	56	116	3	21	3	3	12	12	2.27273	2	100	100
M9133	summer	M	141	11	4.5	49.6	118	3	125	62	22	12	14	3.93333	4.07143	100	71.4286
M9135	summer	M	45	9	NA	46.7	NA	3	204	71	34	12	17	4.07692	7.16667	83.3333	64.7059
M9137	summer	M	141	11	7	48.3	112	3	30	18	8	13	13	37.3846	4.61538	76.9231	76.9231
M9199	summer	M	139	30	4	NA	NA	3	243	17	94	NA	NA	14.4	NA	NA	NA
M9223	summer	M	141	11	NA	48.4	119	3	6	10	30	12	14	9.33333	8.71429	83.3333	71.4286
M9225	summer	M	143	10	3	36.4	99	3	12	6	5	12	16	4.21429	4.125	100	62.5
M9245	summer	M	R	1	5.5	NA	116	3	22	5	8	16	14	4.5	5.14286	68.75	71.4286
M9253	summer	M	45	9	3.5	42.5	115	3	23	5	118	NA	NA	NA	NA	NA	NA
M9257	summer	M	45	9	3.5	36.3	103	3	45	5	17	NA	NA	NA	NA	NA	NA
M9275	summer	M	139	30	3.5	46.2	110	3	23	4	4	12	18	13	5.38889	83.3333	61.1111
M9283	summer	M	140	30	5	52.4	115	3	10	9	6	12	12	3.84615	2.07692	83.3333	91.6667
M9285	summer	M	140	30	5	39.5	105	3	64	11	7	13	15	5.61538	6.33333	76.9231	66.6667
M9287	summer	M	143	10	4	42	103	3	19	7	20	13	12	3.92308	3.30769	76.9231	91.6667
M9297	summer	M	120	22	4	36.8	105	3	42	4	2	19	15	2.16667	2.06667	73.6842	66.6667
M9301	summer	M	146	5	4	42	111	3	26	8	4	19	17	5.14286	4.64706	63.1579	70.5882
M9313	summer	M	140	30	5	45.4	114	3	23	13	9	12	12	4.92857	7.58333	100	91.6667
M9317	summer	M	140	30	5	48.4	115	3	25	2	6	12	12	3.75	5.66667	100	91.6667
M9331	summer	M	145	9	3	32.7	97	3	23	6	8	12	15	4.33333	6.8	83.3333	66.6667
M9341	summer	M	143	10	NA	33.6	103	3	24	14	7	12	14	6.64286	10.8571	100	71.4286
M9367	summer	M	120	22	2.5	31	95	3	21	5	8	16	12	8.5	3.33333	75	91.6667
M9369	summer	M	120	22	3.5	32	100	3	20	2	3	12	13	4.75	5.46154	83.3333	76.9231
M9393	summer	M	120	22	4	39.6	102	3	17	8	5	20	24	5.57143	6.75	70	54.1667
M9409	summer	M	R	1	NA	41.6	110	3	5	8	10	23	NA	5.78947	NA	34.7826	NA
M9411	summer	M	122	NA	NA	43.6	102	3	76	24	7	12	14	9.23077	5.71429	100	71.4286
F8884	winter	F	147	3	11	40.6	120	3	31	10	9	12	NA	3.91667	5.2	91.6667	NA
F8908	winter	F	122	8	10	56.6	121	3	18	5	4	12	13	1.61538	3.92308	100	76.9231
F8928	winter	F	140	15	9	32.7	106	4	1	300	27	12	13	4.58333	6.07692	83.3333	76.9231
F8942	winter	F	140	15	9	33.4	100	3	54	17	5	12	12	3.5	6.84615	91.6667	91.6667
F8944	winter	F	140	15	9	36	108	3	63	21	8	12	16	3	7.47059	100	68.75
F8972	winter	F	143	6	11	38.2	115	3	300	29	6	12	13	2.58333	3	100	76.9231
F8980	winter	F	139	23	NA	40.7	106	3	43	22	4	14	14	4.85714	7.07143	71.4286	71.4286
F8996	winter	F	141	7	8	37.3	113	3	82	13	50	17	19	16.5294	7.86667	76.4706	52.6316
F8998	winter	F	141	7	8	37.6	110	4	300	12	14	12	12	10.3571	18	91.6667	83.3333
F9000	winter	F	120	19	9	38	105	3	42	10	6	12	13	3.75	6.92308	83.3333	76.9231
F9166	winter	F	139	23	8	44.4	102	3	30	13	4	12	19	3.58333	5.52632	91.6667	73.6842
F9174	winter	F	139	23	8	41	103	3	1	18	14	12	18	2.23077	4	100	61.1111
F9176	winter	F	139	23	8	38.1	106	3	27	9	8	NA	NA	23.3636	NA	NA	NA
F9178	winter	F	139	23	NA	42	103	3	3	53	7	NA	NA	9	NA	NA	NA
F9182	winter	F	139	23	7	30.3	103	3	23	7	6	12	18	6.5	3.55556	83.3333	66.6667
F9184	winter	F	139	23	6	40.1	105	3	23	13	23	12	19	4.75	3.78947	91.6667	63.1579
F9192	winter	F	139	23	8	49.3	106	3	31	25	8	13	17	6.69231	3.76471	76.9231	64.7059
F9202	winter	F	EM	NA	NA	38.3	109	4	300	24	8	12	21	7.25	6.52381	91.6667	52.381
F9240	winter	F	148	2	NA	51	118	3	26	11	4	12	14	6.5	3.5	91.6667	71.4286
M9125	winter	M	139	23	NA	60.1	125	3	29	10	2	12	12	2.5	5.25	100	91.6667
M9211	winter	M	146	3	10	58.4	125	3	70	30	6	12	16	4.25	5.0625	100	75
M9261	winter	M	122	8	NA	NA	NA	3	20	9	3	NA	NA	10.5	NA	NA	NA
M9267	winter	M	122	8	10	70.2	125	3	15	46	14	NA	NA	33.6	NA	NA	NA
M9309	winter	M	146	3	9	54.9	122	3	76	18	11	12	NA	6.69231	17	91.6667	NA
M9311	winter	M	R	NA	9	51.9	133	3	20	5	2	12	15	3.25	7.86667	83.3333	80
M9359	winter	M	101	12	8	42.3	112	3	41	29	7	NA	NA	83.4	NA	NA	NA
M9365	winter	M	120	19	9	48.1	110	3	16	6	NA	NA	NA	NA	NA	NA	NA
M9373	winter	M	EM	4	10	51.8	120	3	28	12	12	12	NA	5.5	11.75	91.6667	NA
M9375	winter	M	149	3	NA	58.3	NA	3	95	34	11	12	NA	6.08333	91.5	91.6667	NA
M9379	winter	M	139	23	NA	44.5	105	3	14	6	10	12	15	1.15385	11	100	73.3333
M9381	winter	M	139	23	8	52.5	113	3	15	18	16	23	NA	13.6667	NA	43.4783	NA
M9383	winter	M	138	5	8	46.8	110	3	1	300	51	12	14	7.58333	6.78571	83.3333	71.4286
M9385	winter	M	R	NA	NA	53.4	114	3	15	10	14	13	13	10.5714	4.07692	76.9231	76.9231
M9387	winter	M	147	4	11	52.6	132	4	300	9	123	NA	NA	9.4	NA	NA	NA
M9389	winter	M	139	23	9	NA	NA	3	20	3	12	NA	NA	11.5	NA	NA	NA
M9391	winter	M	139	23	9	NA	NA	3	1	24	8	NA	NA	9.8	NA	NA	NA
M9407	winter	M	R	NA	8	47.6	107	3	17	10	5	23	22	5.26087	4	73.913	59.0909
M9439	winter	M	150	2	NA	41.6	110	3	14	4	4	12	12	2.5	2.5	100	83.3333
M9415	winter	M	R	NA	NA	39.6	107	3	27	11	5	12	15	1.83333	3.4	91.6667	73.3333
M9417	winter	M	139	23	NA	50.3	115	3	19	14	5	14	15	8.5	12.7273	78.5714	66.6667
M9419	winter	M	151	2	NA	64.6	117	3	28	15	6	12	12	5.15385	38.6364	83.3333	83.3333
M9425	winter	M	139	23	7	55.6	117	3	11	300	9	12	NA	11.4167	25	100	NA
M9427	winter	M	45	2	8	57.4	123	3	77	13	4	12	12	4.07692	8.33333	100	83.3333
M9429	winter	M	R	NA	NA	55.3	120	3	87	13	13	12	13	3.91667	3.42857	100	76.9231
M9433	winter	M	R	NA	7	59.2	123	3	24	10	4	12	14	3.76923	3.64286	91.6667	71.4286
M9435	winter	M	R	NA	NA	52.3	128	3	51	16	22	12	13	4.33333	6	91.6667	76.9231
M9437	winter	M	NA	NA	NA	NA	NA	3	6	29	7	NA	NA	8.83333	NA	NA	NA
M9443	winter	M	138	5	NA	47.1	122	3	14	6	5	13	15	8.76923	3.26667	76.9231	73.3333
M9465	winter	M	R	NA	NA	40.7	118	3	31	19	13	12	15	9.58333	4.86667	83.3333	66.6667

## Sheet: legend
ID	individual ID
season	tested season
sex	individual sex
grpID	group ID
grp size	group size
age	age (month)
weight	body mass (gr)
length	body length (mm)
nb3	number of trial needed to open door within 3 successive trials
lat1	latency to open the door 1 st trial
lat2	latency to open the door 2nd trial
lat3	latency to open the door 3rd trial
SL_TTC	spatial learning : trial to criterion
RL_TTC	reversal learning : trial to criterion
SL_mean	spatial learning : mean latency
RL_mean	reversal learning : mean latency
SL_%	spatial learning : accuracy
RL_%	reversal learning : accuracy
